# Supplementary material for: Primary Pyrrolimines and Pyridinimines
Source: Molecules. 2025 Mar 10;30(6):1239. doi: 10.3390/molecules30061239 (PMC11944330; doi:10.3390/molecules30061239)
Supplement: Supplementary file 1 [file molecules-30-01239-s001.zip]

Archive with 1 entries (1 files):
- molecules-3479231-supplementary.pdf
